# Supplementary material for: Optimization and Validation of Procyanidins Extraction and Phytochemical Profiling of Seven Herbal Matrices of Nutraceutical Interest
Source: Antioxidants (Basel). 2024 May 10;13(5):586. doi: 10.3390/antiox13050586 (PMC11117784; doi:10.3390/antiox13050586)
Supplement: Supplementary file 1 [file antioxidants-13-00586-s001.zip]

Archive with 1 entries (1 files):
- antioxidants-2983024-supplementary.pdf
